# Supplementary material for: Differential Colonization and Mucus Ultrastructure Visualization in Bovine Ileal and Rectal Organoid-Derived Monolayers Exposed to Enterohemorrhagic Escherichia coli
Source: Int J Mol Sci. 2024 Apr 30;25(9):4914. doi: 10.3390/ijms25094914 (PMC11084217; doi:10.3390/ijms25094914)
Supplement: Supplementary file 1 [file ijms-25-04914-s001.zip]

Archive with 1 entries (1 files):
- ijms-2971396-supplementary.pdf
